# Supplementary material for: Windows-APT 2025: A dataset for APT-inspired attack scenarios on windows systems
Source: Data Brief. 2026 Feb 11;65:112569. doi: 10.1016/j.dib.2026.112569 (PMC12950481; doi:10.1016/j.dib.2026.112569)
Supplement: Supplementary file 1 [file mmc1.csv]

Scenrario_ID	Scenario_Name	Total_runs	Expected_techniques_count	Avg_techniques_succeeded_per_run	Avg_success_ratio	Anomalies_notes	Secondary_reviewed	Validation_checks
S01	admin@338	10	14	11	85%	validate after Caldera/Wazuh log review.	Yes	Techniques OK ~ 11/13 avg (10 runs) | Wazuh evidence: expected for key tactics (Execution, C2, Discovery) | Agent stable.
S02	APT 30	10	2	2	100%	validate after Caldera/Wazuh log review.	Yes	Techniques OK ~ 2/2 avg (10 runs) | Wazuh evidence: expected for key tactics (Execution, C2, Discovery) | Agent stable.
S03	APT1	10	18	14	82%	validate after Caldera/Wazuh log review.	Yes	Techniques OK ~ 14/17 avg (10 runs) | Wazuh evidence: expected for key tactics (Execution, C2, Discovery) | Agent stable.
S04	APT12	10	2	2	100%	validate after Caldera/Wazuh log review.	Yes	Techniques OK ~ 2/2 avg (10 runs) | Wazuh evidence: expected for key tactics (Execution, C2, Discovery) | Agent stable.
S05	APT19	10	17	14	88%	validate after Caldera/Wazuh log review.	Yes	Techniques OK ~ 14/16 avg (10 runs) | Wazuh evidence: expected for key tactics (Execution, C2, Discovery) | Agent stable.
S06	APT3	10	25	20	83%	validate after Caldera/Wazuh log review.	Yes	Techniques OK ~ 20/24 avg (10 runs) | Wazuh evidence: expected for key tactics (Execution, C2, Discovery) | Agent stable.
S07	APT41	10	74	52	78%	validate after Caldera/Wazuh log review.	Yes	Techniques OK ~ 52/67 avg (10 runs) | Wazuh evidence: expected for key tactics (Execution, C2, Discovery) | Agent stable.
S08	Aquatic Panda	10	34	25	81%	validate after Caldera/Wazuh log review.	Yes	Techniques OK ~ 25/31 avg (10 runs) | Wazuh evidence: expected for key tactics (Execution, C2, Discovery) | Agent stable.
S09	Axiom	10	13	10	83%	validate after Caldera/Wazuh log review.	Yes	Techniques OK ~ 10/12 avg (10 runs) | Wazuh evidence: expected for key tactics (Execution, C2, Discovery) | Agent stable.
S10	BlackTech	10	8	7	88%	validate after Caldera/Wazuh log review.	Yes	Techniques OK ~ 7/8 avg (10 runs) | Wazuh evidence: expected for key tactics (Execution, C2, Discovery) | Agent stable.
S11	Cinnamon Tempest	10	20	16	84%	validate after Caldera/Wazuh log review.	Yes	Techniques OK ~ 16/19 avg (10 runs) | Wazuh evidence: expected for key tactics (Execution, C2, Discovery) | Agent stable.
S12	Elderwood	10	4	3	75%	validate after Caldera/Wazuh log review.	Yes	Techniques OK ~ 3/4 avg (10 runs) | Wazuh evidence: expected for key tactics (Execution, C2, Discovery) | Agent stable.
S13	IndigoZebra	10	3	3	100%	validate after Caldera/Wazuh log review.	Yes	Techniques OK ~ 3/3 avg (10 runs) | Wazuh evidence: expected for key tactics (Execution, C2, Discovery) | Agent stable.
S14	Leviathan	10	31	23	79%	validate after Caldera/Wazuh log review.	Yes	Techniques OK ~ 23/29 avg (10 runs) | Wazuh evidence: expected for key tactics (Execution, C2, Discovery) | Agent stable.
S15	LuminousMoth	10	22	17	81%	validate after Caldera/Wazuh log review.	Yes	Techniques OK ~ 17/21 avg (10 runs) | Wazuh evidence: expected for key tactics (Execution, C2, Discovery) | Agent stable.
S16	menuPass	10	38	28	80%	validate after Caldera/Wazuh log review.	Yes	Techniques OK ~ 28/35 avg (10 runs) | Wazuh evidence: expected for key tactics (Execution, C2, Discovery) | Agent stable.
S17	Mofang	10	4	3	75%	validate after Caldera/Wazuh log review.	Yes	Techniques OK ~ 3/4 avg (10 runs) | Wazuh evidence: expected for key tactics (Execution, C2, Discovery) | Agent stable.
S18	Naikon	10	16	13	87%	validate after Caldera/Wazuh log review.	Yes	Techniques OK ~ 13/15 avg (10 runs) | Wazuh evidence: expected for key tactics (Execution, C2, Discovery) | Agent stable.
S19	PittyTiger	10	3	3	100%	validate after Caldera/Wazuh log review.	Yes	Techniques OK ~ 3/3 avg (10 runs) | Wazuh evidence: expected for key tactics (Execution, C2, Discovery) | Agent stable.
S20	Putter Panda	10	4	3	75%	validate after Caldera/Wazuh log review.	Yes	Techniques OK ~ 3/4 avg (10 runs) | Wazuh evidence: expected for key tactics (Execution, C2, Discovery) | Agent stable.
S21	Suckfly	10	6	5	83%	validate after Caldera/Wazuh log review.	Yes	Techniques OK ~ 5/6 avg (10 runs) | Wazuh evidence: expected for key tactics (Execution, C2, Discovery) | Agent stable.
S22	TA459	10	4	3	75%	validate after Caldera/Wazuh log review.	Yes	Techniques OK ~ 3/4 avg (10 runs) | Wazuh evidence: expected for key tactics (Execution, C2, Discovery) | Agent stable.
S23	Tonto Team	10	14	11	85%	validate after Caldera/Wazuh log review.	Yes	Techniques OK ~ 11/13 avg (10 runs) | Wazuh evidence: expected for key tactics (Execution, C2, Discovery) | Agent stable.
S24	Deep Panda	10	10	9	90%	validate after Caldera/Wazuh log review.	Yes	Techniques OK ~ 9/10 avg (10 runs) | Wazuh evidence: expected for key tactics (Execution, C2, Discovery) | Agent stable.
S25	GALLIUM	10	28	22	85%	validate after Caldera/Wazuh log review.	Yes	Techniques OK ~ 22/26 avg (10 runs) | Wazuh evidence: expected for key tactics (Execution, C2, Discovery) | Agent stable.
S26	Ke3chang	10	45	32	78%	validate after Caldera/Wazuh log review.	Yes	Techniques OK ~ 32/41 avg (10 runs) | Wazuh evidence: expected for key tactics (Execution, C2, Discovery) | Agent stable.
S27	APT 5	10	25	20	83%	validate after Caldera/Wazuh log review.	Yes	Techniques OK ~ 20/24 avg (10 runs) | Wazuh evidence: expected for key tactics (Execution, C2, Discovery) | Agent stable.
S28	Chimera	10	78	54	77%	validate after Caldera/Wazuh log review.	Yes	Techniques OK ~ 54/70 avg (10 runs) | Wazuh evidence: expected for key tactics (Execution, C2, Discovery) | Agent stable.
S29	Earth Lusca	10	29	22	81%	validate after Caldera/Wazuh log review.	Yes	Techniques OK ~ 22/27 avg (10 runs) | Wazuh evidence: expected for key tactics (Execution, C2, Discovery) | Agent stable.
S30	Winnti Group	10	7	6	86%	validate after Caldera/Wazuh log review.	Yes	Techniques OK ~ 6/7 avg (10 runs) | Wazuh evidence: expected for key tactics (Execution, C2, Discovery) | Agent stable.
S31	ZIRCONIUM	10	19	15	83%	validate after Caldera/Wazuh log review.	Yes	Techniques OK ~ 15/18 avg (10 runs) | Wazuh evidence: expected for key tactics (Execution, C2, Discovery) | Agent stable.
S32	Mustang Panda	10	43	32	80%	validate after Caldera/Wazuh log review.	Yes	Techniques OK ~ 32/40 avg (10 runs) | Wazuh evidence: expected for key tactics (Execution, C2, Discovery) | Agent stable.
S33	BRONZE BUTLER	10	48	35	80%	validate after Caldera/Wazuh log review.	Yes	Techniques OK ~ 35/44 avg (10 runs) | Wazuh evidence: expected for key tactics (Execution, C2, Discovery) | Agent stable.
S34	Rocke	10	60	43	80%	validate after Caldera/Wazuh log review.	Yes	Techniques OK ~ 43/54 avg (10 runs) | Wazuh evidence: expected for key tactics (Execution, C2, Discovery) | Agent stable.
S35	Volt Typhoon	10	92	64	77%	validate after Caldera/Wazuh log review.	Yes	Techniques OK ~ 64/83 avg (10 runs) | Wazuh evidence: expected for key tactics (Execution, C2, Discovery) | Agent stable.
S36	Threat Group-3390	10	36	27	82%	validate after Caldera/Wazuh log review.	Yes	Techniques OK ~ 27/33 avg (10 runs) | Wazuh evidence: expected for key tactics (Execution, C2, Discovery) | Agent stable.
